# Supplementary material for: Acute intermittent hypoxia and rehabilitative training following cervical spinal injury alters neuronal hypoxia- and plasticity-associated protein expression
Source: PLoS One. 2018 May 18;13(5):e0197486. doi: 10.1371/journal.pone.0197486 (PMC5959066; doi:10.1371/journal.pone.0197486)
Supplement: S1 Table — (XLSX) [file pone.0197486.s001.xlsx]

## Sheet: Forelimb Day-7
HIF-1 Arranged Data
Forelimb Normoxia Day-7
	Cyto Ave.Gray	Avg Background Gray	Cyto Avg. Gray-Background			Forelimb Normoxia Day-7	Forelimb Hypoxia Day-7
ForeLimb N-Day-7 (IHC-11-45)	59.48	18.53	40.95			34.89	65.99
	44.4	18.53	25.87			25.24	54.44
	65.53	18.53	47			31.38	64.71
	64.88	18.53	46.35
	39.31	18.53	20.78
	53.95	18.53	35.42
	46.4	18.53	27.87
	47.14	18.53	28.61
	61.78	18.53	43.25
ForeLimb N-Day-7 (IHC-11-47)	62.31	17.23	45.08
	47.22	17.23	29.99
	59.53	17.23	42.3
	63.06	17.23	45.83
	39.31	17.23	22.08
	55.95	17.23	38.72
	44.84	17.23	27.61
	49.91	17.23	32.68
	41.23	17.23	24
	55.77	17.23	38.54
MEAN			34.8911
ForeLimb N-Day-7 (IHC-13-1)	40.41	17.43	22.98
	37.5	17.43	20.07
	33.12	17.43	15.69
	38.89	17.43	21.46
	47.14	17.43	29.71
	39.31	17.43	21.88
	44.84	17.43	27.41
	53.18	17.43	35.75
	39.17	17.43	21.74
	48.58	17.43	31.15
	46.43	17.43	29
ForeLimb N-Day-7 (IHC-13-3)	34.11	17.15	16.96
	47.02	17.15	29.87
	33.51	17.15	16.36
	38.72	17.15	21.57
	46.88	17.15	29.73
	40.73	17.15	23.58
	45.22	17.15	28.07
	52.95	17.15	35.8
	38.57	17.15	21.42
	47.05	17.15	29.9
MEAN			25.2429
ForeLimb N-Day-7 (IHC-12-1)	42.88	14.92	27.96
	40.13	14.92	25.21
	32.87	14.92	17.95
	47.14	14.92	32.22
	45.22	14.92	30.3
	57.78	14.92	42.86
	47.04	14.92	32.12
	43.07	14.92	28.15
	40.89	14.92	25.97
	62	14.92	47.08
ForeLimb N-Day-7 (IHC-12-3)	45.03	14.18	30.85
	38.42	14.18	24.24
	34.11	14.18	19.93
	44.05	14.18	29.87
	43.54	14.18	29.36
	60.91	14.18	46.73
	47.27	14.18	33.09
	41.63	14.18	27.45
	46.31	14.18	32.13
	58.38	14.18	44.2
MEAN			31.3835
Forelimb Hypoxia Day-7
ForeLimb IH-Day-7 (IHC-11-45)	71.8	18.83	52.97
	69.83	18.83	51
	69.77	18.83	50.94
	95.99	18.83	77.16
	58.02	18.83	39.19
	74.5	18.83	55.67
	114.5	18.83	95.67
	108.78	18.83	89.95
	87.98	18.83	69.15
	97.08	18.83	78.25
ForeLimb IH-Day-7 (IHC-11-47)	106.81	19.03	87.78
	59.25	19.03	40.22
	89.53	19.03	70.5
	94.28	19.03	75.25
	60.34	19.03	41.31
	78.99	19.03	59.96
	71.56	19.03	52.53
	112.02	19.03	92.99
	82.67	19.03	63.64
	94.72	19.03	75.69
MEAN			65.991
ForeLimb IH-Day-7 (IHC-13-1)	78.31	16.73	61.58
	71	16.73	54.27
	79.28	16.73	62.55
	64.24	16.73	47.51
	79.45	16.73	62.72
	47.5	16.73	30.77
	44.29	16.73	27.56
	86.42	16.73	69.69
	77.48	16.73	60.75
	75.48	16.73	58.75
	75.84	16.73	59.11
ForeLimb IH-Day-7 (IHC-13-3)	77.26	15.98	61.28
	75.83	15.98	59.85
	80.15	15.98	64.17
	63.97	15.98	47.99
	76.44	15.98	60.46
	49.31	15.98	33.33
	47.75	15.98	31.77
	84.81	15.98	68.83
	78.38	15.98	62.4
	73.97	15.98	57.99
MEAN			54.4443
ForeLimb IH-Day-7 (IHC-12-1)	74.96	15.36	59.6
	75.02	15.36	59.66
	77.19	15.36	61.83
	51.98	15.36	36.62
	99.31	15.36	83.95
	82.3	15.36	66.94
	82.27	15.36	66.91
	84.79	15.36	69.43
	72.66	15.36	57.3
	87.03	15.36	71.67
ForeLimb IH-Day-7 (IHC-12-3)	94.45	15.82	78.63
	84.19	15.82	68.37
	73.21	15.82	57.39
	78.67	15.82	62.85
	82.29	15.82	66.47
	89.03	15.82	73.21
	86.17	15.82	70.35
	81.23	15.82	65.41
	54.95	15.82	39.13
	71.53	15.82	55.71
	87.03	15.82	71.21
	96.82	15.82	81
MEAN			64.7109

## Sheet: Forelimb Day-1
HIF-1 Arranged Data
Forelimb Normoxia Day-1
ForeLimb N-Day-1 (IHC-11-45)	Cyto Ave.Gray	Avg Background Gray	Cyto Avg. Gray-Background			Forelimb Normoxia Day-1	Forelimb Hpoxia Day-1
	64.84	18.57	46.27			30.92	47.66
	59.51	18.57	40.94			32.23	37.53
	57.42	18.57	38.85			29.4	50.91
	62.13	18.57	43.56
	49.63	18.57	31.06
	42.75	18.57	24.18
	41.69	18.57	23.12
	36.86	18.57	18.29
	40.63	18.57	22.06
	43.76	18.57	25.19
ForeLimb N-Day-1 (IHC-11-47)	41.88	19.92	21.96
	62.13	19.92	42.21
	38.87	19.92	18.95
	47.14	19.92	27.22
	45.42	19.92	25.5
	53.78	19.92	33.86
	47.84	19.92	27.92
	58.17	19.92	38.25
	42.89	19.92	22.97
	65.98	19.92	46.06
MEAN			30.921
ForeLimb N-Day-1 (IHC-13-1)	47.55	16.19	31.36
	44.29	16.19	28.1
	39.18	16.19	22.99
	45.59	16.19	29.4
	51.71	16.19	35.52
	39.22	16.19	23.03
	57.27	16.19	41.08
	64.56	16.19	48.37
	46.42	16.19	30.23
ForeLimb N-Day-1 (IHC-13-3)	38.93	15.88	23.05
	64.37	15.88	48.49
	50.45	15.88	34.57
	46.57	15.88	30.69
	50.23	15.88	34.35
	38.51	15.88	22.63
	57.27	15.88	41.39
	44.53	15.88	28.65
	46.91	15.88	31.03
	43.41	15.88	27.53
MEAN			32.2347
ForeLimb N-Day-1 (IHC-12-1)	54.8	15.53	39.27
	53.88	15.53	38.35
	46.59	15.53	31.06
	41.39	15.53	25.86
	40.95	15.53	25.42
	43.17	15.53	27.64
	44.62	15.53	29.09
	42.89	15.53	27.36
	43.24	15.53	27.71
	38.34	15.53	22.81
ForeLimb N-Day-1 (IHC-12-3)	42.87	15.83	27.04
	41.52	15.83	25.69
	55.23	15.83	39.4
	39.69	15.83	23.86
	47.91	15.83	32.08
	42.22	15.83	26.39
	45.51	15.83	29.68
	53.63	15.83	37.8
	39.72	15.83	23.89
	43.51	15.83	27.68
MEAN			29.404
Forelimb Hypoxia Day-1
ForeLimb IH-Day-1 (IHC-11-45)	67.36	19.65	47.71
	76.21	19.65	56.56
	71.41	19.65	51.76
	73.86	19.65	54.21
	66.75	19.65	47.1
	61.52	19.65	41.87
	68.03	19.65	48.38
	72.95	19.65	53.3
	59.59	19.65	39.94
	63.35	19.65	43.7
	59.82	19.65	40.17
ForeLimb IH-Day-1 (IHC-11-47)	71.57	20.12	51.45
	73.08	20.12	52.96
	65.11	20.12	44.99
	67.36	20.12	47.24
	63.82	20.12	43.7
	59.47	20.12	39.35
	73.32	20.12	53.2
	62.79	20.12	42.67
	67.83	20.12	47.71
	73.08	20.12	52.96
MEAN			47.6633
ForeLimb IH-Day-1 (IHC-13-1)	61.72	16.65	45.07
	57.76	16.65	41.11
	52.22	16.65	35.57
	54.45	16.65	37.8
	51.8	16.65	35.15
	53.18	16.65	36.53
	56.27	16.65	39.62
	55.82	16.65	39.17
	48.43	16.65	31.78
ForeLimb IH-Day-1 (IHC-13-3)	54.8	16.24	38.56
	60.31	16.24	44.07
	50.19	16.24	33.95
	55.96	16.24	39.72
	49.64	16.24	33.4
	53.79	16.24	37.55
	54.6	16.24	38.36
	54.18	16.24	37.94
	53.19	16.24	36.95
	47.08	16.24	30.84
MEAN			37.5337
ForeLimb IH-Day-1 (IHC-12-1)	79.4	15.98	63.42
	76.47	15.98	60.49
	75.74	15.98	59.76
	46.17	15.98	30.19
	82.46	15.98	66.48
	63.08	15.98	47.1
	77.34	15.98	61.36
	62.86	15.98	46.88
	58.41	15.98	42.43
	59.56	15.98	43.58
ForeLimb IH-Day-1 (IHC-12-3)	77.65	16.62	61.03
	75.28	16.62	58.66
	49.36	16.62	32.74
	59.41	16.62	42.79
	75.38	16.62	58.76
	69.57	16.62	52.95
	66.01	16.62	49.39
	51.22	16.62	34.6
	57.65	16.62	41.03
	81.24	16.62	64.62
MEAN			50.913

## Sheet: Hindlimb Day-7
HIF-1 Arranged Data
Hindlimb Normoxia Day-7	Cyto Ave.Gray	Avg Background Gray	Cyto Avg. Gray-Background			Hindlimb Normoxia Day-7	Hindlimb Hypoxia Day-7
HindLimb N-Day-7 (IHC-11-45)	54.98	20.15	34.83			37.78	52.37
	57.96	20.15	37.81			27.16	47.04
	51.1	20.15	30.95			25.87	54.4
	61.22	20.15	41.07
	55.63	20.15	35.48
	62.13	20.15	41.98
	57.34	20.15	37.19
	52.97	20.15	32.82
	63.45	20.15	43.3
	60.8	20.15	40.65
	62.19	20.15	42.04
	59.55	20.15	39.4
	57.05	20.15	36.9
HindLimb N-Day-7 (IHC-11-47)	55.49	20.32	35.17
	59.68	20.32	39.36
	61.05	20.32	40.73
	63.28	20.32	42.96
	52.06	20.32	31.74
	60.69	20.32	40.37
	58.35	20.32	38.03
	55.52	20.32	35.2
	62.49	20.32	42.17
	58.21	20.32	37.89
	56.23	20.32	35.91
	54.78	20.32	34.46
	59.42	20.32	39.1
	52.91	20.32	32.59
MEAN			37.7815
HindLimb N-Day-7 (IHC-13-1)	56.91	17.79	39.12
	39.8	17.79	22.01
	52.68	17.79	34.89
	55.75	17.79	37.96
	47.09	17.79	29.3
	48.13	17.79	30.34
	39.3	17.79	21.51
	40.88	17.79	23.09
	39.27	17.79	21.48
	29.02	17.79	11.23
	52.68	17.79	34.89
	38.14	17.79	20.35
	53.67	17.79	35.88
	38.49	17.79	20.7
HindLimb N-Day-7 (IHC-13-3)	53.23	17.31	35.92
	40.72	17.31	23.41
	51.08	17.31	33.77
	47.21	17.31	29.9
	56.16	17.31	38.85
	39.67	17.31	22.36
	37.26	17.31	19.95
	42.53	17.31	25.22
	38.27	17.31	20.96
	31.35	17.31	14.04
	50.4	17.31	33.09
	38.61	17.31	21.3
	49.24	17.31	31.93
MEAN			27.1648
HindLimb N-Day-7 (IHC-12-1)	34.43	16.08	18.35
	34.16	16.08	18.08
	32.44	16.08	16.36
	42.15	16.08	26.07
	49.84	16.08	33.76
	45.32	16.08	29.24
	46.48	16.08	30.4
	50.8	16.08	34.72
	44.16	16.08	28.08
	48.05	16.08	31.97
	39.53	16.08	23.45
	41.43	16.08	25.35
HindLimb N-Day-7 (IHC-12-3)	36.82	16.52	20.3
	34.45	16.52	17.93
	33.56	16.52	17.04
	35.78	16.52	19.26
	43.32	16.52	26.8
	47.51	16.52	30.99
	44.34	16.52	27.82
	48.21	16.52	31.69
	51.37	16.52	34.85
	42.32	16.52	25.8
	49.19	16.52	32.67
	40.28	16.52	23.76
	38.61	16.52	22.09
MEAN			25.8732
Hindlimb Hypoxia Day-7
HindLimb IH-Day-7 (IHC-11-45)	78.58	18.54	60.04
	74.23	18.54	55.69
	79.61	18.54	61.07
	86.41	18.54	67.87
	79.71	18.54	61.17
	73.35	18.54	54.81
	75.58	18.54	57.04
	67.01	18.54	48.47
	68.81	18.54	50.27
	71.8	18.54	53.26
	56.28	18.54	37.74
	50.6	18.54	32.06
	59.89	18.54	41.35
	74.28	18.54	55.74
HindLimb IH-Day-7 (IHC-11-47)	77.62	18.25	59.37
	75.78	18.25	57.53
	81.44	18.25	63.19
	80.06	18.25	61.81
	72.52	18.25	54.27
	71.45	18.25	53.2
	79.29	18.25	61.04
	72.53	18.25	54.28
	65.36	18.25	47.11
	70.14	18.25	51.89
	60.07	18.25	41.82
	57.36	18.25	39.11
	52.54	18.25	34.29
	69.17	18.25	50.92
MEAN			52.3718
HindLimb IH-Day-7 (IHC-13-1)	63.27	16.34	46.93
	59.73	16.34	43.39
	69.06	16.34	52.72
	67.33	16.34	50.99
	60.28	16.34	43.94
	77.3	16.34	60.96
	55.5	16.34	39.16
	64.75	16.34	48.41
	71.05	16.34	54.71
	58.14	16.34	41.8
	66.82	16.34	50.48
	47.3	16.34	30.96
	59.79	16.34	43.45
HindLimb IH-Day-7 (IHC-13-3)	64.68	16.41	48.27
	67.23	16.41	50.82
	63.62	16.41	47.21
	69.73	16.41	53.32
	61.37	16.41	44.96
	75.35	16.41	58.94
	57.28	16.41	40.87
	67.54	16.41	51.13
	73.42	16.41	57.01
	59.81	16.41	43.4
	48.53	16.41	32.12
	64.32	16.41	47.91
	55.49	16.41	39.08
MEAN			47.0362
HindLimb IH-Day-7 (IHC-12-1)	79.07	15.99	63.08
	69.72	15.99	53.73
	62.48	15.99	46.49
	70.44	15.99	54.45
	63.32	15.99	47.33
	70.32	15.99	54.33
	66.58	15.99	50.59
	68.19	15.99	52.2
	75.2	15.99	59.21
	82.69	15.99	66.7
	79.58	15.99	63.59
	71.26	15.99	55.27
	64.94	15.99	48.95
	64.67	15.99	48.68
HindLimb IH-Day-7 (IHC-12-3)	72.61	15.52	57.09
	67.04	15.52	51.52
	69.84	15.52	54.32
	74.85	15.52	59.33
	73.46	15.52	57.94
	68.06	15.52	52.54
	62.34	15.52	46.82
	67.42	15.52	51.9
	72.29	15.52	56.77
	81.16	15.52	65.64
	72.11	15.52	56.59
	68.06	15.52	52.54
	61.16	15.52	45.64
	65.53	15.52	50.01
MEAN			54.4018

## Sheet: Hindlimb Day-1
HIF-1 Arranged Data
Hindlimb Normoxia Day-1	Cyto Ave.Gray	Avg Background Gray	Cyto Avg. Gray-Background			Hindlimb Normoxia Day-1	HindLimb Hypoxia Day-1
HindLimb N-Day-1 (IHC-11-45)	43.32	18.84	24.48			32.92	61.25
	47.53	18.84	28.69			19.51	45.97
	45.77	18.84	26.93			24.21	37.23
	52.82	18.84	33.98
	50.36	18.84	31.52
	52.32	18.84	33.48
	49.63	18.84	30.79
	58.79	18.84	39.95
	57.59	18.84	38.75
	55.43	18.84	36.59
	51.39	18.84	32.55
	52.22	18.84	33.38
	60.58	18.84	41.74
HindLimb N-Day-1 (IHC-11-47)	46.57	18.28	28.29
	44.92	18.28	26.64
	44.65	18.28	26.37
	50.76	18.28	32.48
	49.91	18.28	31.63
	53.25	18.28	34.97
	50.82	18.28	32.54
	59.16	18.28	40.88
	51.62	18.28	33.34
	56.04	18.28	37.76
	53.73	18.28	35.45
	49.98	18.28	31.7
	45.64	18.28	27.36
	54.93	18.28	36.65
MEAN			32.9219
HindLimb N-Day-1 (IHC-13-1)	40.52	16.19	24.33
	38.38	16.19	22.19
	38.63	16.19	22.44
	38.2	16.19	22.01
	37.53	16.19	21.34
	31.11	16.19	14.92
	35.29	16.19	19.1
	35.4	16.19	19.21
	33.36	16.19	17.17
	28.16	16.19	11.97
	34.89	16.19	18.7
	36.2	16.19	20.01
	38.09	16.19	21.9
HindLimb N-Day-1 (IHC-13-3)	35.28	15.84	19.44
	30.65	15.84	14.81
	38.71	15.84	22.87
	34.56	15.84	18.72
	32.83	15.84	16.99
	36.24	15.84	20.4
	39.78	15.84	23.94
	35.43	15.84	19.59
	29.02	15.84	13.18
	38.38	15.84	22.54
	31.18	15.84	15.34
	37.43	15.84	21.59
	33.68	15.84	17.84
	40.12	15.84	24.28
MEAN			19.5119
HindLimb N-Day-1 (IHC-12-1)	48.34	15.29	33.05
	44.97	15.29	29.68
	34.78	15.29	19.49
	37.08	15.29	21.79
	36.89	15.29	21.6
	41.3	15.29	26.01
	37.09	15.29	21.8
	38.31	15.29	23.02
	39.76	15.29	24.47
	40.6	15.29	25.31
	35.34	15.29	20.05
	46.53	15.29	31.24
	41.05	15.29	25.76
HindLimb N-Day-1 (IHC-12-3)	36.42	15.54	20.88
	39.61	15.54	24.07
	45.56	15.54	30.02
	33.58	15.54	18.04
	39.53	15.54	23.99
	34.32	15.54	18.78
	41.17	15.54	25.63
	40.04	15.54	24.5
	39.35	15.54	23.81
	42.27	15.54	26.73
	36.19	15.54	20.65
	47.75	15.54	32.21
	32.51	15.54	16.97
MEAN			24.2135
HindLimb Hypoxia Day-1
HindLimb IH-Day-1 (IHC-11-45)	103.38	19.45	83.93
	88.09	19.45	68.64
	86.39	19.45	66.94
	97.22	19.45	77.77
	71.72	19.45	52.27
	102.88	19.45	83.43
	75.78	19.45	56.33
	65.34	19.45	45.89
	73.98	19.45	54.53
	66.3	19.45	46.85
	65.47	19.45	46.02
	70.9	19.45	51.45
	79.48	19.45	60.03
	81.81	19.45	62.36
HindLimb IH-Day-1 (IHC-11-47)	90.03	19.84	70.19
	96.39	19.84	76.55
	69.15	19.84	49.31
	73.61	19.84	53.77
	68.43	19.84	48.59
	96.31	19.84	76.47
	101.19	19.84	81.35
	102.24	19.84	82.4
	74.02	19.84	54.18
	67.31	19.84	47.47
	63.73	19.84	43.89
	82.26	19.84	62.42
	70.61	19.84	50.77
MEAN			61.2519
HindLimb IH-Day-1 (IHC-13-1)	59.91	16.62	43.29
	61.7	16.62	45.08
	65.8	16.62	49.18
	58.49	16.62	41.87
	66.64	16.62	50.02
	63.79	16.62	47.17
	59.73	16.62	43.11
	65.89	16.62	49.27
	58.65	16.62	42.03
	66.75	16.62	50.13
	58.91	16.62	42.29
	64.85	16.62	48.23
	57.97	16.62	41.35
	59.86	16.62	43.24
HindLimb IH-Day-1 (IHC-13-3)	67.91	16.12	51.79
	58.76	16.12	42.64
	65.87	16.12	49.75
	64.72	16.12	48.6
	59.92	16.12	43.8
	63.91	16.12	47.79
	65.63	16.12	49.51
	58.51	16.12	42.39
	64.37	16.12	48.25
	56.46	16.12	40.34
	64.84	16.12	48.72
	59.97	16.12	43.85
	63.75	16.12	47.63
MEAN			45.9748
HindLimb IH-Day-1 (IHC-12-1)	55.85	15.48	40.37
	52.71	15.48	37.23
	50.88	15.48	35.4
	57.32	15.48	41.84
	47.63	15.48	32.15
	49.57	15.48	34.09
	59.4	15.48	43.92
	54.9	15.48	39.42
	46.17	15.48	30.69
	56.76	15.48	41.28
	51.16	15.48	35.68
	46.82	15.48	31.34
	50.36	15.48	34.88
HindLimb IH-Day-1 (IHC-12-3)	55.93	15.68	40.25
	58.21	15.68	42.53
	53.64	15.68	37.96
	49.76	15.68	34.08
	47.52	15.68	31.84
	58.46	15.68	42.78
	44.59	15.68	28.91
	56.64	15.68	40.96
	49.92	15.68	34.24
	54.53	15.68	38.85
	48.41	15.68	32.73
	60.75	15.68	45.07
	55.24	15.68	39.56
MEAN			37.2327

## Sheet: Complete HIF data
HIF Complete Data
Hindlimb
	Hindlimb Normoxia Day-1	HindLimb Hypoxia Day-1	Hindlimb Normoxia Day-7	Hindlimb Hypoxia Day-7
	32.92	61.25	37.78	52.37
	19.51	45.97	27.16	47.04
	24.21	37.23	25.87	54.4
Average	25.5467	48.15	30.27	51.27
SD	6.80419	12.1575	6.53576	3.8013
SEM	3.93306	7.02745	3.77789	2.19728
Forelimb
	Forelimb Normoxia Day-1	Forelimb Hpoxia Day-1	Forelimb Normoxia Day-7	Forelimb Hypoxia Day-7
	30.92	47.66	34.89	65.99
	32.23	37.53	25.24	54.44
	29.4	50.91	31.38	64.71
Average	30.85	45.3667	30.5033	61.7133
SD	1.4163	6.97858	4.88437	6.33132
SEM	0.818669	4.03386	2.82333	3.65972
					Day-1	Day-7
