# Supplementary material for: Acute intermittent hypoxia and rehabilitative training following cervical spinal injury alters neuronal hypoxia- and plasticity-associated protein expression
Source: PLoS One. 2018 May 18;13(5):e0197486. doi: 10.1371/journal.pone.0197486 (PMC5959066; doi:10.1371/journal.pone.0197486)
Supplement: S2 Table — (XLSX) [file pone.0197486.s002.xlsx]

## Sheet: Forelimb Day-7
VEGF Arranged Data
Forelimb Normoxia Day-7
ForeLimb N-Day-7 (IHC-11-61)	Cyto Ave.Gray	Avg Background Gray	Cyto Avg. Gray-Background		Forelimb Normoxia Day-7	Forelimb Hypoxia Day-7
	52.2	16.75	35.45		29.93	53.37
	44.52	16.75	27.77		26.17	56.85
	60.19	16.75	43.44		32.11	61.54
	50.6	16.75	33.85
	36.65	16.75	19.9
	57.76	16.75	41.01
	38.29	16.75	21.54
	37.29	16.75	20.54
	39.59	16.75	22.84
	48.04	16.75	31.29
ForeLimb N-Day-7 (IHC-11-63)	44.35	16.22	28.13
	51.07	16.22	34.85
	59.56	16.22	43.34
	40.05	16.22	23.83
	36.19	16.22	19.97
	53.09	16.22	36.87
	51.29	16.22	35.07
	41.14	16.22	24.92
	47.24	16.22	31.02
	39.28	16.22	23.06
MEAN			29.9345
ForeLimb N-Day-7 (IHC-12-26)	42.16	13.67	28.49
	35.29	13.67	21.62
	38.17	13.67	24.5
	43.46	13.67	29.79
	44.13	13.67	30.46
	35.16	13.67	21.49
	36.27	13.67	22.6
	42.88	13.67	29.21
	42.9	13.67	29.23
	38.05	13.67	24.38
	43.31	13.67	29.64
ForeLimb N-Day-7 (IHC-12-28)	39.11	14.12	24.99
	39.66	14.12	25.54
	42.95	14.12	28.83
	41.96	14.12	27.84
	36.68	14.12	22.56
	40.57	14.12	26.45
	37.96	14.12	23.84
	44.75	14.12	30.63
	36.44	14.12	22.32
	39.28	14.12	25.16
MEAN			26.17
ForeLimb N-Day-7 (IHC-13-26)	47.16	20.12	27.04
	52.22	20.12	32.1
	48.62	20.12	28.5
	51.95	20.12	31.83
	53.83	20.12	33.71
	55.47	20.12	35.35
	51.29	20.12	31.17
	45.1	20.12	24.98
	59.58	20.12	39.46
ForeLimb N-Day-7 (IHC-13-28)	50.42	20.12	30.3
	49.06	19.34	29.72
	53.75	19.34	34.41
	46.58	19.34	27.24
	49.17	19.34	29.83
	58.26	19.34	38.92
	47.44	19.34	28.1
	58.28	19.34	38.94
	53.49	19.34	34.15
	55.57	19.34	36.23
	49.65	19.34	30.31
MEAN			32.1145
Forelimb Hypoxia Day-7
ForeLimb IH-Day-7 (IHC-11-61)	71.69	16.36	55.33
	69.87	16.36	53.51
	62.95	16.36	46.59
	74.46	16.36	58.1
	68.64	16.36	52.28
	65.62	16.36	49.26
	76.41	16.36	60.05
	63.54	16.36	47.18
	72.85	16.36	56.49
	77.33	16.36	60.97
ForeLimb IH-Day-7 (IHC-11-63)	74.19	16.14	58.05
	70.27	16.14	54.13
	64.33	16.14	48.19
	67.59	16.14	51.45
	69.31	16.14	53.17
	77.91	16.14	61.77
	62.48	16.14	46.34
	75.75	16.14	59.61
	64.33	16.14	48.19
	62.84	16.14	46.7
MEAN			53.368
ForeLimb IH-Day-7 (IHC-12-26)	63.42	16.26	47.16
	69.82	16.26	53.56
	65.45	16.26	49.19
	80.82	16.26	64.56
	75.43	16.26	59.17
	72.57	16.26	56.31
	70.63	16.26	54.37
	73.91	16.26	57.65
	78.51	16.26	62.25
	84.58	16.26	68.32
ForeLimb IH-Day-7 (IHC-12-28)	67.91	16.54	51.37
	84.96	16.54	68.42
	70.71	16.54	54.17
	66.53	16.54	49.99
	74.95	16.54	58.41
	72.86	16.54	56.32
	81.59	16.54	65.05
	69.47	16.54	52.93
	79.69	16.54	63.15
	62.85	16.54	46.31
	71.78	16.54	55.24
MEAN			56.8524
ForeLimb IH-Day-7 (IHC-13-26)	91.81	20.23	71.58
	82.56	20.23	62.33
	80.26	20.23	60.03
	79.38	20.23	59.15
	83.23	20.23	63
	82.65	20.23	62.42
	86.75	20.23	66.52
	63.59	20.23	43.36
	85.74	20.23	65.51
	84.15	20.23	63.92
ForeLimb IH-Day-7 (IHC-13-28)	75.93	19.29	56.64
	80.31	19.29	61.02
	79.87	19.29	60.58
	86.78	19.29	67.49
	64.85	19.29	45.56
	85.78	19.29	66.49
	82.53	19.29	63.24
	83.68	19.29	64.39
	78.96	19.29	59.67
	87.27	19.29	67.98
			61.544

## Sheet: Forelimb Day-1
VEGF Arranged Data
Forelimb Normoxia Day-1
ForeLimb N-Day-1(IHC-11-61)	Cyto Ave.Gray	Avg Background Gray	Cyto Avg. Gray-Background			Forelimb Normoxia Day-1	Forelimb Hypoxia Day-1
	37.66	14.35	23.31			24.45	36.92
	35.33	14.35	20.98			21.31	30.73
	36.97	14.35	22.62			38.79	41.82
	38.02	14.35	23.67
	36.41	14.35	22.06
	34.51	14.35	20.16
	43.44	14.35	29.09
	48.04	14.35	33.69
	38.25	14.35	23.9
ForeLimb N-Day-1(IHC-11-63)	34.33	14.35	19.98
	36.52	14.23	22.29
	37.74	14.23	23.51
	40.58	14.23	26.35
	34.77	14.23	20.54
	47.14	14.23	32.91
	42.43	14.23	28.2
	35.17	14.23	20.94
	44.59	14.23	30.36
	34.62	14.23	20.39
	38.37	14.23	24.14
MEAN			24.4545
ForeLimb N-Day-1(IHC-12-26)	38.28	13.44	24.84
	26.88	13.44	13.44
	31.8	13.44	18.36
	29.21	13.44	15.77
	38.48	13.44	25.04
	35.38	13.44	21.94
	44.53	13.44	31.09
	34.98	13.44	21.54
	32.65	13.44	19.21
	36.82	13.44	23.38
ForeLimb N-Day-1(IHC-12-28)	30.57	14.12	16.45
	34.48	14.12	20.36
	43.71	14.12	29.59
	39.94	14.12	25.82
	35.63	14.12	21.51
	40.79	14.12	26.67
	29.25	14.12	15.13
	33.56	14.12	19.44
	36.64	14.12	22.52
	28.29	14.12	14.17
MEAN			21.3135
ForeLimb N-Day-1(IHC-13-26)	55.77	18.36	37.41
	56.76	18.36	38.4
	69.87	18.36	51.51
	61.95	18.36	43.59
	54.21	18.36	35.85
	60.46	18.36	42.1
	45.7	18.36	27.34
	50.37	18.36	32.01
	52.23	18.36	33.87
ForeLimb N-Day-1(IHC-13-28)	60.44	17.74	42.7
	68.71	17.74	50.97
	54.42	17.74	36.68
	57.84	17.74	40.1
	46.58	17.74	28.84
	52.94	17.74	35.2
	67.74	17.74	50
	63.89	17.74	46.15
	55.19	17.74	37.45
	49.54	17.74	31.8
	51.65	17.74	33.91
MEAN			38.794
Forelimb Hypoxia Day-1
ForeLimb IH-Day-1 (IHC-11-61)	48.1	13.5	34.6
	44.86	13.5	31.36
	54.2	13.5	40.7
	53.69	13.5	40.19
	54.4	13.5	40.9
	52.84	13.5	39.34
	45.33	13.5	31.83
	53.29	13.5	39.79
	49.32	13.5	35.82
	50.61	13.5	37.11
ForeLimb IH-Day-1 (IHC-11-63)	45.21	14.32	30.89
	54.13	14.32	39.81
	44.85	14.32	30.53
	55.61	14.32	41.29
	49.92	14.32	35.6
	55.08	14.32	40.76
	52.24	14.32	37.92
	51.49	14.32	37.17
	53.27	14.32	38.95
	48.16	14.32	33.84
MEAN			36.92
ForeLimb IH-Day-1 (IHC-12-26)	55.81	14.87	40.94
	72.02	14.87	57.15
	48.19	14.87	33.32
	37.74	14.87	22.87
	38.18	14.87	23.31
	42.23	14.87	27.36
	46.39	14.87	31.52
	40.4	14.87	25.53
	36.34	14.87	21.47
	51.23	14.87	36.36
ForeLimb IH-Day-1 (IHC-12-28)	33.18	14.64	18.54
	50.36	14.64	35.72
	73.21	14.64	58.57
	40.29	14.64	25.65
	35.49	14.64	20.85
	33.33	14.64	18.69
	41.74	14.64	27.1
	38.53	14.64	23.89
	42.7	14.64	28.06
	52.36	14.64	37.72
MEAN			30.731
ForeLimb IH-Day-1 (IHC-13-26)	52.06	20.81	31.25
	46.38	20.81	25.57
	62.64	20.81	41.83
	74.24	20.81	53.43
	51.12	20.81	30.31
	76.51	20.81	55.7
	83	20.81	62.19
	75.26	20.81	54.45
	53.27	20.81	32.46
	59.44	20.81	38.63
ForeLimb IH-Day-1 (IHC-13-28)	63.53	21.54	41.99
	80.13	21.54	58.59
	42.45	21.54	20.91
	50.35	21.54	28.81
	81.12	21.54	59.58
	55.67	21.54	34.13
	72.11	21.54	50.57
	64.25	21.54	42.71
	48.37	21.54	26.83
	68.05	21.54	46.51
MEAN			41.8225

## Sheet: Hindlimb Day-7
VEGF Arranged Data
Hindlimb Normoxia Day-7
HindLimb N-Day-7 (IHC-11-61)	Cyto Ave.Gray	Avg Background Gray	Cyto Avg. Gray-Background		Hindlimb Normoxia Day-7	Hindlimb Hypoxia Day-7
	41.99	14.79	27.2		31.28	46.15
	53.37	14.79	38.58		25.46	45.21
	39.8	14.79	25.01		34.9	54.54
	35.64	14.79	20.85
	63.16	14.79	48.37
	41.26	14.79	26.47
	45.25	14.79	30.46
	42.47	14.79	27.68
	60.3	14.79	45.51
	38.46	14.79	23.67
	48.96	14.79	34.17
	41.33	14.79	26.54
	49.61	14.79	34.82
HindLimb N-Day-7 (IHC-11-63)	37.56	15.15	22.41
	58.25	15.15	43.1
	42.46	15.15	27.31
	57.74	15.15	42.59
	40.68	15.15	25.53
	61.12	15.15	45.97
	39.31	15.15	24.16
	43.19	15.15	28.04
	51.76	15.15	36.61
	53.59	15.15	38.44
	34.47	15.15	19.32
	38.46	15.15	23.31
	42.31	15.15	27.16
MEAN			31.28
HindLimb N-Day-7 (IHC-12-26)	37.92	14.12	23.8
	43.38	14.12	29.26
	39.49	14.12	25.37
	37.77	14.12	23.65
	42.91	14.12	28.79
	36.27	14.12	22.15
	44.49	14.12	30.37
	43.89	14.12	29.77
	37.38	14.12	23.26
	36.23	14.12	22.11
	44.58	14.12	30.46
	41.79	14.12	27.67
HindLimb N-Day-7 (IHC-12-28)	39.47	15.68	23.79
	45.49	15.68	29.81
	38.32	15.68	22.64
	41.55	15.68	25.87
	34.51	15.68	18.83
	38.47	15.68	22.79
	45.53	15.68	29.85
	43.91	15.68	28.23
	41.88	15.68	26.2
	35.39	15.68	19.71
	38.63	15.68	22.95
	43.27	15.68	27.59
	37.33	15.68	21.65
MEAN			25.4628
HindLimb N-Day-7 (IHC-13-26)	56.42	20.22	36.2
	38.59	20.22	18.37
	51.29	20.22	31.07
	53.78	20.22	33.56
	61.66	20.22	41.44
	50.87	20.22	30.65
	55.34	20.22	35.12
	63.37	20.22	43.15
	61.48	20.22	41.26
	59.58	20.22	39.36
	54.42	20.22	34.2
	49.56	20.22	29.34
HindLimb N-Day-7 (IHC-13-28)	53.75	20.64	33.11
	62.28	20.64	41.64
	59.65	20.64	39.01
	58.77	20.64	38.13
	47.49	20.64	26.85
	61.28	20.64	40.64
	40.65	20.64	20.01
	63.53	20.64	42.89
	60.47	20.64	39.83
	52.39	20.64	31.75
	48.43	20.64	27.79
	57.28	20.64	36.64
	61.17	20.64	40.53
MEAN			34.9016
Hindlimb Hypoxia Day-7
HindLimb IH-Day-7 (IHC-11-61)	53.26	14.1	39.16
	49.24	14.1	35.14
	57.86	14.1	43.76
	59.9	14.1	45.8
	64.15	14.1	50.05
	62.06	14.1	47.96
	67.11	14.1	53.01
	66.29	14.1	52.19
	56.63	14.1	42.53
	64.5	14.1	50.4
	68.85	14.1	54.75
	55.34	14.1	41.24
	61.63	14.1	47.53
	49.19	14.1	35.09
HindLimb IH-Day-7 (IHC-11-63)	64.22	14.26	49.96
	66.16	14.26	51.9
	68.09	14.26	53.83
	58.27	14.26	44.01
	47.85	14.26	33.59
	64.34	14.26	50.08
	52.47	14.26	38.21
	67.16	14.26	52.9
	59.73	14.26	45.47
	61.51	14.26	47.25
	66.91	14.26	52.65
	55.76	14.26	41.5
MEAN			46.1523
HindLimb IH-Day-7 (IHC-12-26)	59.7	13.41	46.29
	60	13.41	46.59
	49.38	13.41	35.97
	67.59	13.41	54.18
	62.77	13.41	49.36
	50.77	13.41	37.36
	63.34	13.41	49.93
	49.51	13.41	36.1
	60.91	13.41	47.5
	62.77	13.41	49.36
	56.63	13.41	43.22
	64.5	13.41	51.09
	68.85	13.41	55.44
	50.71	13.41	37.3
HindLimb IH-Day-7 (IHC-12-28)	68.15	14.82	53.33
	58.27	14.82	43.45
	53.96	14.82	39.14
	65.81	14.82	50.99
	60.35	14.82	45.53
	67.16	14.82	52.34
	59.73	14.82	44.91
	61.31	14.82	46.49
	53.45	14.82	38.63
	67.21	14.82	52.39
	47.84	14.82	33.02
	52.97	14.82	38.15
	57.43	14.82	42.61
MEAN			45.21
HindLimb IH-Day-7 (IHC-13-26)	70.71	15.17	55.54
	65.82	15.17	50.65
	74.72	15.17	59.55
	57.27	15.17	42.1
	75.7	15.17	60.53
	67.47	15.17	52.3
	61.08	15.17	45.91
	60.93	15.17	45.76
	79.15	15.17	63.98
	72.3	15.17	57.13
	81.73	15.17	66.56
	68.56	15.17	53.39
	65.83	15.17	50.66
	73.79	15.17	58.62
HindLimb IH-Day-7 (IHC-13-28)	80.38	16.26	64.12
	66.83	16.26	50.57
	69.51	16.26	53.25
	75.13	16.26	58.87
	70.61	16.26	54.35
	83.33	16.26	67.07
	54.27	16.26	38.01
	78.91	16.26	62.65
	72.53	16.26	56.27
	66.82	16.26	50.56
	62.48	16.26	46.22
	69.75	16.26	53.49
MEAN			54.5427

## Sheet: Hindlimb Day-1
VEGF Arranged Data
Hindlimb Normoxia Day-1
HindLimb N-Day-1 (IHC-11-61)	Cyto Ave.Gray	Avg Background Gray	Cyto Avg. Gray-Background		Hindlimb Normoxia Day-1	Hindlimb Hypoxia Day-1
	35.28	13.78	21.5		26.99	33.5
	44.65	13.78	30.87		27.79	30.16
	36.85	13.78	23.07		32.12	41.69
	33.64	13.78	19.86
	52.99	13.78	39.21
	45.56	13.78	31.78
	48.36	13.78	34.58
	41.43	13.78	27.65
	46.87	13.78	33.09
	35.67	13.78	21.89
	47.73	13.78	33.95
	35.29	13.78	21.51
	37.29	13.78	23.51
HindLimb N-Day-1 (IHC-11-63)	39.59	14.4	25.19
	48.04	14.4	33.64
	43.29	14.4	28.89
	32.33	14.4	17.93
	41.32	14.4	26.92
	34.29	14.4	19.89
	38.8	14.4	24.4
	32.73	14.4	18.33
	44.47	14.4	30.07
	35.29	14.4	20.89
	45.53	14.4	31.13
	43.86	14.4	29.46
	46.93	14.4	32.53
MEAN			26.99
HindLimb N-Day-1 (IHC-12-26)	51.02	15.37	35.65
	40.23	15.37	24.86
	45.08	15.37	29.71
	40.36	15.37	24.99
	37	15.37	21.63
	49.01	15.37	33.64
	39.12	15.37	23.75
	44.31	15.37	28.94
	34.18	15.37	18.81
	49.23	15.37	33.86
	42.69	15.37	27.32
	41.25	15.37	25.88
	43.22	15.37	27.85
HindLimb N-Day-1 (IHC-12-28)	44.08	15.75	28.33
	35.18	15.75	19.43
	39.13	15.75	23.38
	48.21	15.75	32.46
	50.39	15.75	34.64
	47.85	15.75	32.1
	41.76	15.75	26.01
	49.44	15.75	33.69
	45.69	15.75	29.94
	36.43	15.75	20.68
	51.56	15.75	35.81
	37.15	15.75	21.4
MEAN			27.7904
HindLimb N-Day-1 (IHC-13-26)	40.25	20.53	19.72
	48.36	20.53	27.83
	60.23	20.53	39.7
	40.44	20.53	19.91
	42.29	20.53	21.76
	59.02	20.53	38.49
	61.33	20.53	40.8
	62.12	20.53	41.59
	52.27	20.53	31.74
	51.93	20.53	31.4
	40.59	20.53	20.06
	45.65	20.53	25.12
	60.36	20.53	39.83
HindLimb N-Day-1 (IHC-13-28)	47.25	19.82	27.43
	59.21	19.82	39.39
	62.43	19.82	42.61
	60.69	19.82	40.87
	50.35	19.82	30.53
	48.22	19.82	28.4
	61.41	19.82	41.59
	51.34	19.82	31.52
	56.73	19.82	36.91
	44.22	19.82	24.4
	60.65	19.82	40.83
	50.89	19.82	31.07
	41.55	19.82	21.73
MEAN			32.1242
Hindlimb Hypoxia Day-1
HindLimb IH-Day-1 (IHC-11-61)	44.18	15.81	28.37
	62.05	15.81	46.24
	39.13	15.81	23.32
	41.06	15.81	25.25
	37.32	15.81	21.51
	45.18	15.81	29.37
	64.04	15.81	48.23
	63.15	15.81	47.34
	57.23	15.81	41.42
	52.16	15.81	36.35
	29.44	15.81	13.63
	40.66	15.81	24.85
	48.25	15.81	32.44
	50.03	15.81	34.22
HindLimb IH-Day-1 (IHC-11-63)	41.84	14.17	27.67
	43.29	14.17	29.12
	61.02	14.17	46.85
	39.45	14.17	25.28
	61.88	14.17	47.71
	59.95	14.17	45.78
	51.38	14.17	37.21
	32.49	14.17	18.32
	32.28	14.17	18.11
	30.39	14.17	16.22
	65.44	14.17	51.27
	63.96	14.17	49.79
	52.67	14.17	38.5
MEAN			33.4952
HindLimb IH-Day-1 (IHC-12-26)	43.9	14.87	29.03
	50	14.87	35.13
	52.49	14.87	37.62
	38.48	14.87	23.61
	42.94	14.87	28.07
	46.52	14.87	31.65
	39.94	14.87	25.07
	43.28	14.87	28.41
	44.95	14.87	30.08
	48.85	14.87	33.98
	44.18	14.87	29.31
	52.22	14.87	37.35
	39.37	14.87	24.5
HindLimb IH-Day-1 (IHC-12-28)	41.34	14.64	26.7
	37.12	14.64	22.48
	45.61	14.64	30.97
	49.58	14.64	34.94
	50.87	14.64	36.23
	41.24	14.64	26.6
	43.29	14.64	28.65
	51.12	14.64	36.48
	39.45	14.64	24.81
	37.76	14.64	23.12
	42.23	14.64	27.59
	51.61	14.64	36.97
	49.57	14.64	34.93
MEAN			30.1646
HindLimb IH-Day-1 (IHC-13-26)	58.53	17.2	41.33
	62.61	17.2	45.41
	53.93	17.2	36.73
	68.96	17.2	51.76
	54.32	17.2	37.12
	59.8	17.2	42.6
	67.78	17.2	50.58
	54.38	17.2	37.18
	58.21	17.2	41.01
	54.56	17.2	37.36
	60.43	17.2	43.23
	50.44	17.2	33.24
	62.29	17.2	45.09
HindLimb IH-Day-1 (IHC-13-28)	59.02	18.12	40.9
	61.33	18.12	43.21
	62.12	18.12	44
	52.27	18.12	34.15
	57.62	18.12	39.5
	61.41	18.12	43.29
	65.32	18.12	47.2
	57.87	18.12	39.75
	69.32	18.12	51.2
	51.75	18.12	33.63
	63.96	18.12	45.84
	59.85	18.12	41.73
	55.12	18.12	37
MEAN			41.6938

## Sheet: Complete VEGF data
VEGF Complete data
Hindlimb
	Hindlimb Normoxia Day-1	HindLimb Hypoxia Day-1	Hindlimb Normoxia Day-7	Hindlimb Hypoxia Day-7
	26.99	33.5	31.28	46.15
	27.79	30.16	25.46	45.21
	32.12	41.69	34.9	54.54
Average	28.9667	35.1167	30.5467	48.6333
SD	2.76001	5.93257	4.76253	5.13687
SEM	1.59538	3.42923	2.75291	2.96929
Forelimb
	Forelimb Normoxia Day-1	Forelimb Hpoxia Day-1	Forelimb Normoxia Day-7	Forelimb Hypoxia Day-7
	24.45	36.92	29.93	53.37
	21.31	30.73	26.17	56.85
	38.79	41.82	32.11	61.54
Average	28.1833	36.49	29.4033	57.2533
SD	9.31885	5.55749	3.00482	4.09991
SEM	5.38662	3.21242	1.73689	2.36989
