# Supplementary material for: Acute intermittent hypoxia and rehabilitative training following cervical spinal injury alters neuronal hypoxia- and plasticity-associated protein expression
Source: PLoS One. 2018 May 18;13(5):e0197486. doi: 10.1371/journal.pone.0197486 (PMC5959066; doi:10.1371/journal.pone.0197486)
Supplement: S3 Table — (XLS) [file pone.0197486.s003.xls]

## Sheet: Forelimb Day-7
BDNF Arranged Data
Forelimb Normoxia Day-7
ForeLimb N-Day-7 (IHC-11-55)	Cyto Ave.Gray	Avg Background Gray	Cyto Avg. Gray-Background		Forelimb Normoxia Day-7	Forelimb Hypoxia Day-7
	46.69	27.24	19.45		30.93	83.43
	48.37	27.24	21.13		39.12	76.9
	63.48	27.24	36.24		34	80.33
	54.46	27.24	27.22
	49.41	27.24	22.17
	64.28	27.24	37.04
	58.06	27.24	30.82
	62.33	27.24	35.09
	72.59	27.24	45.35
	67.35	27.24	40.11
ForeLimb N-Day-7 (IHC-11-57)	49.24	26.96	22.28
	62.48	26.96	35.52
	47.75	26.96	20.79
	56.15	26.96	29.19
	63.31	26.96	36.35
	71.42	26.96	44.46
	65.85	26.96	38.89
	43.41	26.96	16.45
	59.28	26.96	32.32
	54.74	26.96	27.78
Mean			30.9325
ForeLimb N-Day-7 (IHC-12-11)	63.48	27.96	35.52
	59.57	27.96	31.61
	73.09	27.96	45.13
	66.35	27.96	38.39
	73.19	27.96	45.23
	74.55	27.96	46.59
	75.47	27.96	47.51
	66.35	27.96	38.39
	62.39	27.96	34.43
ForeLimb N-Day-7 (IHC-12-13)	63.48	28.21	35.27
	59.57	28.21	31.36
	66.35	28.21	38.14
	61.17	28.21	32.96
	73.09	28.21	44.88
	70.34	28.21	42.13
	62.37	28.21	34.16
	73.19	28.21	44.98
	54.55	28.21	26.34
	78.47	28.21	50.26
Mean			39.12
ForeLimb N-Day-7 (IHC-13-12)	57.14	29.28	27.86
	54.55	29.28	25.27
	68.27	29.28	38.99
	57.31	29.28	28.03
	62.39	29.28	33.11
	63.9	29.28	34.62
	60.92	29.28	31.64
	73.78	29.28	44.5
	68.27	29.28	38.99
ForeLimb N-Day-7 (IHC-13-14)	58.31	28.71	29.6
	55.55	28.71	26.84
	69.69	28.71	40.98
	53.53	28.71	24.82
	59.82	28.71	31.11
	73.35	28.71	44.64
	64.94	28.71	36.23
	62.39	28.71	33.68
	72.63	28.71	43.92
	59.97	28.71	31.26
Mean			34.0047
Forelimb Hypoxia Day-7
ForeLimb IH-Day-7 (IHC-11-55)	101.45	30.18	71.27
	115.52	30.18	85.34
	108.88	30.18	78.7
	92.01	30.18	61.83
	142	30.18	111.82
	104.08	30.18	73.9
	92.01	30.18	61.83
	112.98	30.18	82.8
	131.25	30.18	101.07
ForeLimb IH-Day-7 (IHC-11-57)	115.52	29.69	85.83
	108.48	29.69	78.79
	92.01	29.69	62.32
	98.14	29.69	68.45
	128.88	29.69	99.19
	141.49	29.69	111.8
	132.15	29.69	102.46
	119.44	29.69	89.75
	110.32	29.69	80.63
	107.15	29.69	77.46
Mean			83.4337
ForeLimb IH-Day-7 (IHC-12-11)	114.16	34.86	79.3
	108.71	34.86	73.85
	115.27	34.86	80.41
	90.01	34.86	55.15
	99.27	34.86	64.41
	107.5	34.86	72.64
	123.69	34.86	88.83
	109.54	34.86	74.68
	120.21	34.86	85.35
	131.35	34.86	96.49
ForeLimb IH-Day-7 (IHC-12-13)	114.27	35.14	79.13
	90.96	35.14	55.82
	114.16	35.14	79.02
	132.12	35.14	96.98
	124.18	35.14	89.04
	108.71	35.14	73.57
	105.3	35.14	70.16
	120.21	35.14	85.07
	98.27	35.14	63.13
	110.14	35.14	75
Mean			76.9015
ForeLimb IH-Day-7 (IHC-13-12)	109.39	29.31	80.08
	125.72	29.31	96.41
	105.05	29.31	75.74
	122.54	29.31	93.23
	101.45	29.31	72.14
	107.26	29.31	77.95
	115.43	29.31	86.12
	109.59	29.31	80.28
	99.16	29.31	69.85
	104.18	29.31	74.87
ForeLimb IH-Day-7 (IHC-13-14)	121.54	30.45	91.09
	106.45	30.45	76
	108.39	30.45	77.94
	122.29	30.45	91.84
	107.15	30.45	76.7
	99.57	30.45	69.12
	120.82	30.45	90.37
	102.51	30.45	72.06
	126.22	30.45	95.77
	96.26	30.45	65.81
	104.05	30.45	73.6
			80.3319

## Sheet: Forelimb Day-1
BDNF Arranged Data
Forelimb Normoxia Day-1
ForeLimb N-Day-1(IHC-11-55)	Cyto Ave.Gray	Avg Background Gray	Cyto Avg. Gray-Background		Forelimb Normoxia Day-1	Forelimb Hpoxia Day-1
	42.16	21.76	20.4		32.59	39.72
	55.09	21.76	33.33		28.05	46.1
	64.47	21.76	42.71		21.52	30.88
	62.2	21.76	40.44
	47.02	21.76	25.26
	52.4	21.76	30.64
	70.12	21.76	48.36
	42.54	21.76	20.78
	58.17	21.76	36.41
	49.02	21.76	27.26
ForeLimb N-Day-1(IHC-11-57)	51.4	22.34	29.06
	40.16	22.34	17.82
	57.09	22.34	34.75
	66.48	22.34	44.14
	57.27	22.34	34.93
	71.82	22.34	49.48
	42.59	22.34	20.25
	51.88	22.34	29.54
	57.57	22.34	35.23
	53.44	22.34	31.1
Mean			32.5945
ForeLimb N-Day-1(IHC-12-11)	52.6	33.95	18.65
	68.57	33.95	34.62
	62.86	33.95	28.91
	61.57	33.95	27.62
	59.33	33.95	25.38
	53.4	33.95	19.45
	65.29	33.95	31.34
	74.18	33.95	40.23
	61.86	33.95	27.91
ForeLimb N-Day-1(IHC-12-13)	60.47	32.81	27.66
	54.2	32.81	21.39
	67.82	32.81	35.01
	73.48	32.81	40.67
	50.09	32.81	17.28
	65.67	32.81	32.86
	56.34	32.81	23.53
	59.55	32.81	26.74
	61.43	32.81	28.62
	67.42	32.81	34.61
	51.42	32.81	18.61
Mean			28.0545
ForeLimb N-Day-1(IHC-13-12)	57.66	34.7	22.96
	48.45	34.7	13.75
	50.2	34.7	15.5
	71.08	34.7	36.38
	47.02	34.7	12.32
	58.94	34.7	24.24
	62.86	34.7	28.16
	51.46	34.7	16.76
	50.32	34.7	15.62
ForeLimb N-Day-1(IHC-13-14)	73.08	34.18	38.9
	49.02	34.18	14.84
	50.45	34.18	16.27
	55.62	34.18	21.44
	59.35	34.18	25.17
	60.75	34.18	26.57
	53.44	34.18	19.26
	62.62	34.18	28.44
	51.41	34.18	17.23
	49.3	34.18	15.12
Mean			21.5226
Forelimb Hypoxia Day-1
ForeLimb IH-Day-1 (IHC-11-55)	65.21	26.16	39.05
	62.35	26.16	36.19
	68.74	26.16	42.58
	64.44	26.16	38.28
	56.96	26.16	30.8
	68.25	26.16	42.09
	81.29	26.16	55.13
	79.61	26.16	53.45
	57.37	26.16	31.21
ForeLimb IH-Day-1 (IHC-11-57)	64.07	27.14	36.93
	60.68	27.14	33.54
	70.54	27.14	43.4
	64.42	27.14	37.28
	67.96	27.14	40.82
	61.84	27.14	34.7
	78.28	27.14	51.14
	57.31	27.14	30.17
	55.96	27.14	28.82
	59.71	27.14	32.57
	83.46	27.14	56.32
Mean			39.7235
ForeLimb IH-Day-1 (IHC-12-11)	76.45	29.32	47.13
	62.67	29.32	33.35
	71.84	29.32	42.52
	70.55	29.32	41.23
	69.45	29.32	40.13
	80.51	29.32	51.19
	74.25	29.32	44.93
	104.58	29.32	75.26
	66.33	29.32	37.01
	74.62	29.32	45.3
ForeLimb IH-Day-1 (IHC-12-13)	61.53	28.89	32.64
	72.71	28.89	43.82
	71.44	28.89	42.55
	67.41	28.89	38.52
	77.33	28.89	48.44
	72.46	28.89	43.57
	81.01	28.89	52.12
	106.75	28.89	77.86
	73.84	28.89	44.95
	68.46	28.89	39.57
Mean			46.1045
ForeLimb IH-Day-1 (IHC-13-12)	55.72	35.73	19.99
	69.42	35.73	33.69
	83.48	35.73	47.75
	58.98	35.73	23.25
	59.41	35.73	23.68
	71.26	35.73	35.53
	73.44	35.73	37.71
	52.54	35.73	16.81
	55.76	35.73	20.03
ForeLimb IH-Day-1 (IHC-13-14)	85.48	34.89	50.59
	57.54	34.89	22.65
	68.81	34.89	33.92
	64.85	34.89	29.96
	75.78	34.89	40.89
	61.72	34.89	26.83
	79.24	34.89	44.35
	53.98	34.89	19.09
	59.85	34.89	24.96
	57.82	34.89	22.93
	77.93	34.89	43.04
Mean			30.8825

## Sheet: Hindlimb Day-7
BDNF Arranged Data
Hindlimb Normoxia Day-7
HindLimb N-Day-7 (IHC-11-55)	Cyto Ave.Gray	Avg Background Gray	Cyto Avg. Gray-Background		Hindlimb Normoxia Day-7	Hindlimb Hypoxia Day-7
	58.16	24.71	33.45		30.34	74.25
	55.88	24.71	31.17		27.53	78.04
	48.58	24.71	23.87		35.65	83.36
	57.87	24.71	33.16
	64.36	24.71	39.65
	67.02	24.71	42.31
	61.57	24.71	36.86
	47.34	24.71	22.63
	59.73	24.71	35.02
	56.92	24.71	32.21
	48.58	24.71	23.87
	51.86	24.71	27.15
	57.59	24.71	32.88
	49.48	24.71	24.77
HindLimb N-Day-7 (IHC-11-57)	66.79	25.86	40.93
	48.91	25.86	23.05
	47.59	25.86	21.73
	63.75	25.86	37.89
	48.61	25.86	22.75
	55.25	25.86	29.39
	52.66	25.86	26.8
	63.53	25.86	37.67
	50.71	25.86	24.85
	46.92	25.86	21.06
	64.38	25.86	38.52
	65.52	25.86	39.66
	41.84	25.86	15.98
MEAN			30.3437
HindLimb N-Day-7 (IHC-12-11)	45.5	28.82	16.68
	52.36	28.82	23.54
	63.15	28.82	34.33
	50.73	28.82	21.91
	58.88	28.82	30.06
	64.72	28.82	35.9
	68.7	28.82	39.88
	49.23	28.82	20.41
	53.21	28.82	24.39
	58.87	28.82	30.05
	56.29	28.82	27.47
	47.47	28.82	18.65
	66.6	28.82	37.78
	49.14	28.82	20.32
HindLimb N-Day-7 (IHC-12-13)	52.83	29.23	23.6
	66.69	29.23	37.46
	59.25	29.23	30.02
	55.78	29.23	26.55
	53.22	29.23	23.99
	48.64	29.23	19.41
	64.29	29.23	35.06
	48.26	29.23	19.03
	60.56	29.23	31.33
	69.45	29.23	40.22
	56.15	29.23	26.92
	45.43	29.23	16.2
	61.49	29.23	32.26
MEAN			27.5341
HindLimb N-Day-7 (IHC-13-12)	47.32	22.36	24.96
	57.47	22.36	35.11
	70.74	22.36	48.38
	62.79	22.36	40.43
	54.65	22.36	32.29
	57.43	22.36	35.07
	54.48	22.36	32.12
	62.34	22.36	39.98
	49.57	22.36	27.21
	61.71	22.36	39.35
	60.31	22.36	37.95
	68.95	22.36	46.59
	65.05	22.36	42.69
HindLimb N-Day-7 (IHC-13-14)	53.68	23.69	29.99
	48.53	23.69	24.84
	62.42	23.69	38.73
	59.81	23.69	36.12
	51.95	23.69	28.26
	56.73	23.69	33.04
	53.54	23.69	29.85
	73.36	23.69	49.67
	45.32	23.69	21.63
	61.75	23.69	38.06
	53.51	23.69	29.82
	58.07	23.69	34.38
	64.31	23.69	40.62
	69.14	23.69	45.45
MEAN			35.6515
Hindlimb Hypoxia Day-7
HindLimb IH-Day-7 (IHC-11-55)	117.32	26.42	90.9
	107.85	26.42	81.43
	94.63	26.42	68.21
	115.73	26.42	89.31
	104.25	26.42	77.83
	83.06	26.42	56.64
	103.56	26.42	77.14
	89.37	26.42	62.95
	101.69	26.42	75.27
	97.8	26.42	71.38
	101.15	26.42	74.73
	98.22	26.42	71.8
	99.35	26.42	72.93
HindLimb IH-Day-7 (IHC-11-57)	105.45	25.89	79.56
	98.21	25.89	72.32
	91.64	25.89	65.75
	113.97	25.89	88.08
	116.53	25.89	90.64
	86.25	25.89	60.36
	95.53	25.89	69.64
	92.59	25.89	66.7
	107.22	25.89	81.33
	110.73	25.89	84.84
	91.48	25.89	65.59
	102.59	25.89	76.7
	98.67	25.89	72.78
	85.79	25.89	59.9
MEAN			74.2485
HindLimb IH-Day-7 (IHC-12-11)	111.67	30.07	81.6
	105.28	30.07	75.21
	121.74	30.07	91.67
	98.75	30.07	68.68
	112.02	30.07	81.95
	78.26	30.07	48.19
	115.33	30.07	85.26
	107.14	30.07	77.07
	120.67	30.07	90.6
	126.71	30.07	96.64
	119.48	30.07	89.41
	112.18	30.07	82.11
	93.45	30.07	63.38
	114.52	30.07	84.45
HindLimb IH-Day-7 (IHC-12-13)	125.84	30.88	94.96
	115.36	30.88	84.48
	91.64	30.88	60.76
	103.73	30.88	72.85
	116.21	30.88	85.33
	112.38	30.88	81.5
	104.53	30.88	73.65
	96.67	30.88	65.79
	122.48	30.88	91.6
	109.32	30.88	78.44
	106.43	30.88	75.55
	89.55	30.88	58.67
	98.12	30.88	67.24
MEAN			78.0385
HindLimb IH-Day-7 (IHC-13-12)	134.03	28.4	105.63
	116.95	28.4	88.55
	125.64	28.4	97.24
	112.1	28.4	83.7
	105.35	28.4	76.95
	87.67	28.4	59.27
	111.83	28.4	83.43
	95.11	28.4	66.71
	107.64	28.4	79.24
	124.51	28.4	96.11
	128.53	28.4	100.13
	96.15	28.4	67.75
	109.52	28.4	81.12
HindLimb IH-Day-7 (IHC-13-14)	117.59	29.25	88.34
	124.71	29.25	95.46
	119.35	29.25	90.1
	102.89	29.25	73.64
	94.91	29.25	65.66
	116.65	29.25	87.4
	121.39	29.25	92.14
	132.64	29.25	103.39
	99.73	29.25	70.48
	109.29	29.25	80.04
	102.64	29.25	73.39
	122.41	29.25	93.16
	97.57	29.25	68.32
MEAN			83.3596

## Sheet: Hindlimb Day-1
BDNF Arranged Data
Hindlimb Normoxia Day-1
HindLimb N-Day-1 (IHC-11-55)	Cyto Ave.Gray	Avg Background Gray	Cyto Avg. Gray-Background		Hindlimb Normoxia Day-1	HindLimb Hypoxia Day-1
	51.33	22.21	29.12		32.27	40.19
	41.62	22.21	19.41		31.35	38.16
	61.78	22.21	39.57		27.27	33.32
	53.15	22.21	30.94
	64.37	22.21	42.16
	59.73	22.21	37.52
	61.12	22.21	38.91
	63.95	22.21	41.74
	56.67	22.21	34.46
	44.74	22.21	22.53
	51.92	22.21	29.71
	49.32	22.21	27.11
	62.09	22.21	39.88
	45.86	22.21	23.65
HindLimb N-Day-1 (IHC-11-57)	61.16	21.76	39.4
	58.71	21.76	36.95
	47.34	21.76	25.58
	55.81	21.76	34.05
	41.23	21.76	19.47
	62.22	21.76	40.46
	54.07	21.76	32.31
	42.63	21.76	20.87
	51.71	21.76	29.95
	51.37	21.76	29.61
	45.42	21.76	23.66
	65.17	21.76	43.41
	60.58	21.76	38.82
MEAN			32.2685
HindLimb N-Day-1 (IHC-12-11)	61.78	28.93	32.85
	53.13	28.93	24.2
	47.27	28.93	18.34
	78.25	28.93	49.32
	76.48	28.93	47.55
	54.12	28.93	25.19
	58.87	28.93	29.94
	51.26	28.93	22.33
	61.62	28.93	32.69
	68.51	28.93	39.58
	50.29	28.93	21.36
	61.86	28.93	32.93
	70.65	28.93	41.72
HindLimb N-Day-1 (IHC-12-13)	49.14	29.42	19.72
	61.89	29.42	32.47
	46.33	29.42	16.91
	72.25	29.42	42.83
	52.02	29.42	22.6
	61.43	29.42	32.01
	77.28	29.42	47.86
	50.71	29.42	21.29
	63.49	29.42	34.07
	75.15	29.42	45.73
	59.37	29.42	29.95
	62.25	29.42	32.83
	53.38	29.42	23.96
	55.73	29.42	26.31
MEAN			31.3533
HindLimb N-Day-1 (IHC-13-12)	59.8	31.75	28.05
	72.29	31.75	40.54
	44.43	31.75	12.68
	73.16	31.75	41.41
	53.62	31.75	21.87
	64.46	31.75	32.71
	62.61	31.75	30.86
	47.09	31.75	15.34
	50.29	31.75	18.54
	63.86	31.75	32.11
	70.65	31.75	38.9
	53.48	31.75	21.73
	49.14	31.75	17.39
	61.89	31.75	30.14
HindLimb N-Day-1 (IHC-13-14)	48.33	32.16	16.17
	74.25	32.16	42.09
	62.32	32.16	30.16
	59.06	32.16	26.9
	46.56	32.16	14.4
	58.27	32.16	26.11
	65.74	32.16	33.58
	59.26	32.16	27.1
	51.98	32.16	19.82
	58.39	32.16	26.23
	76.43	32.16	44.27
	62.15	32.16	29.99
	49.42	32.16	17.26
MEAN			27.2722
Hindlimb Hypoxia Day-1
HindLimb IH-Day-1 (IHC-11-55)	95.97	26.77	69.2
	71.16	26.77	44.39
	67.24	26.77	40.47
	79.05	26.77	52.28
	71.59	26.77	44.82
	69.57	26.77	42.8
	42.38	26.77	15.61
	71.8	26.77	45.03
	59.21	26.77	32.44
	57.35	26.77	30.58
	67.83	26.77	41.06
	52.85	26.77	26.08
	64.53	26.77	37.76
	71.38	26.77	44.61
HindLimb IH-Day-1 (IHC-11-57)	78.91	25.51	53.4
	59.18	25.51	33.67
	93.72	25.51	68.21
	68.17	25.51	42.66
	52.16	25.51	26.65
	64.23	25.51	38.72
	59.37	25.51	33.86
	63.38	25.51	37.87
	72.61	25.51	47.1
	56.56	25.51	31.05
	45.65	25.51	20.14
	71.49	25.51	45.98
	64.28	25.51	38.77
MEAN			40.193
HindLimb IH-Day-1 (IHC-12-11)	84.96	29.12	55.84
	73.52	29.12	44.4
	77.11	29.12	47.99
	61.97	29.12	32.85
	67.97	29.12	38.85
	53.1	29.12	23.98
	73.54	29.12	44.42
	58.28	29.12	29.16
	79.29	29.12	50.17
	52.58	29.12	23.46
	74.92	29.12	45.8
	90.73	29.12	61.61
	65.66	29.12	36.54
HindLimb IH-Day-1 (IHC-12-13)	94.32	28.35	65.97
	65.46	28.35	37.11
	71.13	28.35	42.78
	63.64	28.35	35.29
	64.43	28.35	36.08
	58.89	28.35	30.54
	66.63	28.35	38.28
	52.37	28.35	24.02
	64.95	28.35	36.6
	53.31	28.35	24.96
	51.98	28.35	23.63
	70.27	28.35	41.92
	62.49	28.35	34.14
	52.38	28.35	24.03
MEAN			38.1637
HindLimb IH-Day-1 (IHC-13-12)	62.05	33.53	28.52
	72.74	33.53	39.21
	73.67	33.53	40.14
	75.72	33.53	42.19
	81.15	33.53	47.62
	50.21	33.53	16.68
	74.56	33.53	41.03
	44.67	33.53	11.14
	53.01	33.53	19.48
	61.38	33.53	27.85
	78.43	33.53	44.9
	84.27	33.53	50.74
	56.24	33.53	22.71
HindLimb IH-Day-1 (IHC-13-14)	78.79	34.29	44.5
	72.62	34.29	38.33
	53.58	34.29	19.29
	74.11	34.29	39.82
	78.28	34.29	43.99
	52.41	34.29	18.12
	87.27	34.29	52.98
	79.51	34.29	45.22
	58.37	34.29	24.08
	72.29	34.29	38
	53.43	34.29	19.14
	74.16	34.29	39.87
	45.16	34.29	10.87
MEAN			33.3238

## Sheet: Complete BDNF data
BDNF Complete data
Hindlimb
	Hindlimb Normoxia Day-1	HindLimb Hypoxia Day-1	Hindlimb Normoxia Day-7	Hindlimb Hypoxia Day-7
	32.27	40.19	30.34	74.25
	31.35	38.16	27.53	78.04
	27.27	33.32	35.65	83.36
Average	30.2967	37.2233	31.1733	78.55
SD	2.66123	3.52948	4.12364	4.57636
SEM	1.53828	2.04016	2.38361	2.6453
Forelimb
	Forelimb Normoxia Day-1	Forelimb Hpoxia Day-1	Forelimb Normoxia Day-7	Forelimb Hypoxia Day-7
	32.59	39.72	30.93	83.43
	28.05	46.1	39.12	76.9
	21.52	30.88	34	80.33
Average	27.3867	38.9	34.6833	80.22
SD	5.56473	7.64306	4.13754	3.26639
SEM	3.21661	4.41796	2.39164	1.88809
