# Supplementary material for: Acute intermittent hypoxia and rehabilitative training following cervical spinal injury alters neuronal hypoxia- and plasticity-associated protein expression
Source: PLoS One. 2018 May 18;13(5):e0197486. doi: 10.1371/journal.pone.0197486 (PMC5959066; doi:10.1371/journal.pone.0197486)
Supplement: S4 Table — (XLSX) [file pone.0197486.s004.xlsx]

## Sheet: Forelimb Day-7
trkB Arranged Data
Forelimb Normoxia Day-7
ForeLimb N-Day-7 (IHC-11-30)	Cyto Ave.Gray	Avg Background Gray	Cyto Avg. Gray-Background		Forelimb Normoxia Day-7	Forelimb Hypoxia Day-7
	68.35	22.54	45.81		40.93	70.68
	76.33	22.54	53.79		30.85	53.6
	72.17	22.54	49.63		40.55	67.59
	60.77	22.54	38.23
	65.15	22.54	42.61
	63.35	22.54	40.81
	71.95	22.54	49.41
	54.69	22.54	32.15
	51.52	22.54	28.98
	55.9	22.54	33.36
	67.58	22.54	45.04
ForeLimb N-Day-7 (IHC-11-32)	65.34	22.88	42.46
	62.06	22.88	39.18
	56.79	22.88	33.91
	65.62	22.88	42.74
	51.11	22.88	28.23
	73.26	22.88	50.38
	52.41	22.88	29.53
	66.34	22.88	43.46
	67.05	22.88	44.17
	59.23	22.88	36.35
	73.15	22.88	50.27
MEAN			40.9318
ForeLimb N-Day-7 (IHC-12-33)	52.63	18.87	33.76
	46.6	18.87	27.73
	49.14	18.87	30.27
	50.25	18.87	31.38
	46.22	18.87	27.35
	54.36	18.87	35.49
	47.47	18.87	28.6
	50.95	18.87	32.08
	50.23	18.87	31.36
	48.81	18.87	29.94
ForeLimb N-Day-7 (IHC-12-35)	47.79	19.29	28.5
	53.15	19.29	33.86
	46.54	19.29	27.25
	49.23	19.29	29.94
	48.36	19.29	29.07
	53.16	19.29	33.87
	55.77	19.29	36.48
	48.26	19.29	28.97
	49.19	19.29	29.9
	50.57	19.29	31.28
MEAN			30.854
ForeLimb N-Day-7 (IHC-13-32)	45.21	17.92	27.29
	54.33	17.92	36.41
	47.13	17.92	29.21
	51.35	17.92	33.43
	48.44	17.92	30.52
	64.26	17.92	46.34
	81.59	17.92	63.67
	67.12	17.92	49.2
	57.07	17.92	39.15
	56.54	17.92	38.62
ForeLimb N-Day-7 (IHC-13-34)	52.63	18.14	34.49
	76.28	18.14	58.14
	82.42	18.14	64.28
	69.54	18.14	51.4
	54.65	18.14	36.51
	63.36	18.14	45.22
	49.32	18.14	31.18
	53.75	18.14	35.61
	50.51	18.14	32.37
	46.17	18.14	28.03
MEAN			40.5535
Forelimb Hypoxia Day-7
ForeLimb IH-Day-7 (IHC-11-30)	81.49	21.67	59.82
	102.74	21.67	81.07
	94.04	21.67	72.37
	91.41	21.67	69.74
	78.43	21.67	56.76
	97.07	21.67	75.4
	105.17	21.67	83.5
	90.47	21.67	68.8
	91.23	21.67	69.56
	87.05	21.67	65.38
	85.3	21.67	63.63
ForeLimb IH-Day-7 (IHC-11-32)	91.31	22.14	69.17
	93.19	22.14	71.05
	98.24	22.14	76.1
	103.77	22.14	81.63
	100.61	22.14	78.47
	88.25	22.14	66.11
	81.41	22.14	59.27
	93.23	22.14	71.09
	99.19	22.14	77.05
	90.48	22.14	68.34
MEAN			70.6814
ForeLimb IH-Day-7 (IHC-12-33)	81.26	19.85	61.41
	78.89	19.85	59.04
	71.86	19.85	52.01
	84.68	19.85	64.83
	66.63	19.85	46.78
	67.82	19.85	47.97
	74.22	19.85	54.37
	62.1	19.85	42.25
	73.28	19.85	53.43
	87.64	19.85	67.79
ForeLimb IH-Day-7 (IHC-12-35)	76.71	20.16	56.55
	82.12	20.16	61.96
	83.77	20.16	63.61
	69.35	20.16	49.19
	65.08	20.16	44.92
	54.22	20.16	34.06
	71.59	20.16	51.43
	61.31	20.16	41.15
	81.53	20.16	61.37
	78.04	20.16	57.88
MEAN			53.6
ForeLimb IH-Day-7 (IHC-13-32)	85.14	20.26	64.88
	84.5	20.26	64.24
	98.45	20.26	78.19
	92.62	20.26	72.36
	93.35	20.26	73.09
	96.92	20.26	76.66
	77.83	20.26	57.57
	91.96	20.26	71.7
	82.23	20.26	61.97
	84.78	20.26	64.52
ForeLimb IH-Day-7 (IHC-13-34)	97.68	19.38	78.3
	76.63	19.38	57.25
	87.82	19.38	68.44
	74.22	19.38	54.84
	82.33	19.38	62.95
	83.61	19.38	64.23
	79.35	19.38	59.97
	91.27	19.38	71.89
	81.51	19.38	62.13
	93.67	19.38	74.29
	99.36	19.38	79.98
MEAN			67.5929

## Sheet: Forelimb Day-1
trkB Arranged Data
Forelimb Normoxia Day-1
ForeLimb N-Day-1(IHC-11-30)	Cyto Ave.Gray	Avg Background Gray	Cyto Avg. Gray-Background		Forelimb Normoxia Day-1	Forelimb Hypoxia Day-1
	65.21	21.57	43.64		39.88	46.89
	66.18	21.57	44.61		32.25	32.71
	70.37	21.57	48.8		47.91	55.66
	62.72	21.57	41.15
	64.9	21.57	43.33
	65.27	21.57	43.7
	51.69	21.57	30.12
	58.7	21.57	37.13
	51.39	21.57	29.82
ForeLimb N-Day-1(IHC-11-32)	69.54	20.41	49.13
	54.22	20.41	33.81
	63.71	20.41	43.3
	49.33	20.41	28.92
	53.58	20.41	33.17
	64.26	20.41	43.85
	71.69	20.41	51.28
	67.42	20.41	47.01
	57.17	20.41	36.76
	56.54	20.41	36.13
	52.36	20.41	31.95
MEAN			39.8805
ForeLimb N-Day-1(IHC-12-33)	46.7	15.29	31.41
	47.76	15.29	32.47
	41.44	15.29	26.15
	49.05	15.29	33.76
	44.83	15.29	29.54
	45.38	15.29	30.09
	54.22	15.29	38.93
	51.28	15.29	35.99
	53.34	15.29	38.05
	47.63	15.29	32.34
ForeLimb N-Day-1(IHC-12-35)	48.74	15.76	32.98
	43.26	15.76	27.5
	40.56	15.76	24.8
	55.05	15.76	39.29
	52.15	15.76	36.39
	46.42	15.76	30.66
	47.27	15.76	31.51
	42.11	15.76	26.35
	50.23	15.76	34.47
	48.12	15.76	32.36
MEAN			32.252
ForeLimb N-Day-1(IHC-13-32)	68.94	18.44	50.5
	70.91	18.44	52.47
	74.78	18.44	56.34
	61.73	18.44	43.29
	58.93	18.44	40.49
	67.33	18.44	48.89
	65.89	18.44	47.45
	66.72	18.44	48.28
	66.63	18.44	48.19
	67.82	18.44	49.38
	74.22	18.44	55.78
ForeLimb N-Day-1(IHC-13-34)	62.1	17.75	44.35
	73.28	17.75	55.53
	69.35	17.75	51.6
	65.08	17.75	47.33
	54.22	17.75	36.47
	71.88	17.75	54.13
	60.35	17.75	42.6
	62.25	17.75	44.5
	69.43	17.75	51.68
	54.67	17.75	36.92
MEAN			47.9129
Forelimb Hypoxia Day-1
ForeLimb IH-Day-1 (IHC-11-30)	73.44	21.67	51.77
	69.61	21.67	47.94
	71.89	21.67	50.22
	76.07	21.87	54.2
	63.89	21.87	42.02
	74.78	21.87	52.91
	63.08	21.87	41.21
	66.04	21.87	44.17
	67.65	21.87	45.78
	70.2	21.87	48.33
ForeLimb IH-Day-1 (IHC-11-32)	65.03	22.24	42.79
	71.52	22.24	49.28
	65.12	22.24	42.88
	60.39	22.24	38.15
	77.88	22.24	55.64
	68.25	22.24	46.01
	63.62	22.24	41.38
	65.09	22.24	42.85
	70.57	22.24	48.33
	74.23	22.24	51.99
MEAN			46.8925
ForeLimb IH-Day-1 (IHC-12-33)	52.07	18.3	33.77
	54.31	18.3	36.01
	49.07	18.3	30.77
	49.4	18.3	31.1
	61.81	18.3	43.51
	54.92	18.3	36.62
	39.74	18.3	21.44
	45.4	18.3	27.1
	52.1	18.3	33.8
	55.22	18.3	36.92
	47	18.3	28.7
ForeLimb IH-Day-1 (IHC-12-35)	54.23	18.71	35.52
	47.07	18.71	28.36
	51.36	18.71	32.65
	48.67	18.71	29.96
	64.11	18.71	45.4
	56.73	18.71	38.02
	46.17	18.71	27.46
	54.63	18.71	35.92
	47.42	18.71	28.71
	43.91	18.71	25.2
MEAN			32.7114
ForeLimb IH-Day-1 (IHC-13-32)	62.53	16.45	46.08
	68.41	16.45	51.96
	57.89	16.45	41.44
	72.65	16.45	56.2
	64.84	16.45	48.39
	85.98	16.45	69.53
	76.34	16.45	59.89
	82.58	16.45	66.13
	74.24	16.45	57.79
	69.37	16.45	52.92
ForeLimb IH-Day-1 (IHC-13-34)	70.81	17.21	53.6
	84.78	17.21	67.57
	62.23	17.21	45.02
	56.76	17.21	39.55
	67.68	17.21	50.47
	76.43	17.21	59.22
	87.82	17.21	70.61
	74.19	17.21	56.98
	82.54	17.21	65.33
	71.82	17.21	54.61
MEAN			55.6645

## Sheet: Hindlimb Day-7
trkB Arranged Data
Hindlimb Normoxia Day-7
HindLimb N-Day-7 (IHC-11-30)	Cyto Ave.Gray	Avg Background Gray	Cyto Avg. Gray-Background		Hindlimb Normoxia Day-7	Hindlimb Hypoxia Day-7
	79.12	25.21	53.91		41.93	77.47
	80.76	25.21	55.55		33.85	72.07
	81.74	25.21	56.53		35.03	80.61
	67.08	25.21	41.87
	63.4	25.21	38.19
	60.36	25.21	35.15
	71.69	25.21	46.48
	82.06	25.21	56.85
	56.28	25.21	31.07
	58.71	25.21	33.5
	62.07	25.21	36.86
	67.68	25.21	42.47
	51.5	25.21	26.29
HindLimb N-Day-7 (IHC-11-32)	71.16	24.93	46.23
	80.89	24.93	55.96
	53.63	24.93	28.7
	67.22	24.93	42.29
	83.65	24.93	58.72
	66.37	24.93	41.44
	72.45	24.93	47.52
	63.71	24.93	38.78
	59.05	24.93	34.12
	51.78	24.93	26.85
	61.25	24.93	36.32
	54.49	24.93	29.56
	67.65	24.93	42.72
	73.12	24.93	48.19
MEAN			41.9304
HindLimb N-Day-7 (IHC-12-33)	66.06	21.9	44.16
	52.29	21.9	30.39
	54.07	21.9	32.17
	49.32	21.9	27.42
	61.2	21.9	39.3
	51.37	21.9	29.47
	45.42	21.9	23.52
	65.17	21.9	43.27
	60.5	21.9	38.6
	52.1	21.9	30.2
	55.47	21.9	33.57
	51.15	21.9	29.25
	56.06	21.9	34.16
	60.23	21.9	38.33
HindLimb N-Day-7 (IHC-12-35)	63.4	22.51	40.89
	60.36	22.51	37.85
	57.69	22.51	35.18
	51.06	22.51	28.55
	55.28	22.51	32.77
	53.75	22.51	31.24
	62.17	22.51	39.66
	47.68	22.51	25.17
	50.47	22.51	27.96
	43.19	22.51	20.68
	58.08	22.51	35.57
	62.04	22.51	39.53
	67.65	22.51	45.14
MEAN			33.8519
HindLimb N-Day-7 (IHC-13-32)	76.52	25.31	51.21
	72.33	25.31	47.02
	63.83	25.31	38.52
	73.07	25.31	47.76
	60.29	25.31	34.98
	71.11	25.31	45.8
	56.2	25.31	30.89
	50.6	25.31	25.29
	58.9	25.31	33.59
	50.6	25.31	25.29
	52.52	25.31	27.21
	49.91	25.31	24.6
	54.78	25.31	29.47
HindLimb N-Day-7 (IHC-13-34)	61.65	25.09	36.56
	55.78	25.09	30.69
	73.34	25.09	48.25
	52.09	25.09	27
	54.25	25.09	29.16
	73.59	25.09	48.5
	51.46	25.09	26.37
	50.74	25.09	25.65
	58.08	25.09	32.99
	63.4	25.09	38.31
	60.36	25.09	35.27
	71.49	25.09	46.4
	53.06	25.09	27.97
	56.28	25.09	31.19
MEAN			35.0348
Hindlimb Hypoxia Day-7
HindLimb IH-Day-7 (IHC-11-30)	99.2	22.7	76.5
	95.24	22.7	72.54
	85.32	22.7	62.62
	75.24	22.7	52.54
	90.69	22.7	67.99
	123.46	22.7	100.76
	89.27	22.7	66.57
	126.22	22.7	103.52
	95.25	22.7	72.55
	107.43	22.7	84.73
	128.55	22.7	105.85
	94.24	22.7	71.54
	103.91	22.7	81.21
	98.52	22.7	75.82
HindLimb IH-Day-7 (IHC-11-32)	84.45	21.34	63.11
	96.33	21.34	74.99
	87.41	21.34	66.07
	79.62	21.34	58.28
	118.37	21.34	97.03
	95.85	21.34	74.51
	89.74	21.34	68.4
	107.68	21.34	86.34
	76.63	21.34	55.29
	97.82	21.34	76.48
	125.51	21.34	104.17
	93.67	21.34	72.33
	121.36	21.34	100.02
MEAN			77.4726
HindLimb IH-Day-7 (IHC-12-33)	122.23	24.91	97.32
	77.83	24.91	52.92
	110.45	24.91	85.54
	90.31	24.91	65.4
	86.59	24.91	61.68
	118.12	24.91	93.21
	94.96	24.91	70.05
	111.15	24.91	86.24
	88.22	24.91	63.31
	115.35	24.91	90.44
	93.32	24.91	68.41
	77.24	24.91	52.33
HindLimb IH-Day-7 (IHC-12-35)	119.65	24.44	95.21
	113.46	24.44	89.02
	94.24	24.44	69.8
	103.91	24.44	79.47
	98.52	24.44	74.08
	84.45	24.44	60.01
	76.37	24.44	51.93
	88.12	24.44	63.68
	92.62	24.44	68.18
	107.35	24.44	82.91
	74.92	24.44	50.48
	90.73	24.44	66.29
	85.66	24.44	61.22
	99.21	24.44	74.77
MEAN			72.0731
HindLimb IH-Day-7 (IHC-13-32)	95.61	18.38	77.23
	98.11	18.38	79.73
	91.64	18.38	73.26
	103.97	18.38	85.59
	88.53	18.38	70.15
	96.15	18.38	77.77
	107.52	18.38	89.14
	92.59	18.38	74.21
	107.23	18.38	88.85
	113.73	18.38	95.35
	120.06	18.38	101.68
	90.31	18.38	71.93
	86.59	18.38	68.21
	116.45	18.38	98.07
HindLimb IH-Day-7 (IHC-13-34)	94.16	19.07	75.09
	113.28	19.07	94.21
	88.22	19.07	69.15
	116.49	19.07	97.42
	97.57	19.07	78.5
	89.31	19.07	70.24
	76.37	19.07	57.3
	97.43	19.07	78.36
	92.52	19.07	73.45
	107.35	19.07	88.28
	117.31	19.07	98.24
	83.63	19.07	64.56
MEAN			80.6142

## Sheet: Hindlimb Day-1
trkB Arranged Data
Hindlimb Normoxia Day-1
HindLimb N-Day-1 (IHC-11-30)	Cyto Ave.Gray	Avg Background Gray	Cyto Avg. Gray-Background		Hindlimb Normoxia Day-1	Hindlimb Hypoxia Day-1
	72.86	26.69	46.17		44.85	52.12
	68.97	26.69	42.28		40.48	40.46
	69.98	26.69	43.29		43.98	45.73
	73.74	26.69	47.05
	65.53	26.69	38.84
	79.21	26.69	52.52
	60.75	26.69	34.06
	79.81	26.69	53.12
	76.26	26.69	49.57
	66.94	26.69	40.25
	73.28	26.69	46.59
	84.64	26.69	57.95
	60.29	26.69	33.6
HindLimb N-Day-1 (IHC-11-32)	72.75	24.82	47.93
	83.18	24.82	58.36
	69.35	24.82	44.53
	76.72	24.82	51.9
	70.17	24.82	45.35
	62.32	24.82	37.5
	72.89	24.82	48.07
	60.24	24.82	35.42
	72.47	24.82	47.65
	65.78	24.82	40.96
	58.26	24.82	33.44
	67.59	24.82	42.77
	71.84	24.82	47.02
MEAN			44.8535
HindLimb N-Day-1 (IHC-12-33)	59.06	17.65	41.41
	56.56	17.65	38.91
	58.27	17.65	40.62
	65.74	17.65	48.09
	59.26	17.65	41.61
	51.39	17.65	33.74
	65.12	17.65	47.47
	64.53	17.65	46.88
	54.87	17.65	37.22
	46.28	17.65	28.63
	63.12	17.65	45.47
	58.07	17.65	40.42
	56.54	17.65	38.89
HindLimb N-Day-1 (IHC-12-35)	58.63	18.12	40.51
	61.2	18.12	43.08
	51.37	18.12	33.25
	59.42	18.12	41.3
	65.17	18.12	47.05
	49.24	18.12	31.12
	62.1	18.12	43.98
	55.47	18.12	37.35
	61.73	18.12	43.61
	58.81	18.12	40.69
	57.46	18.12	39.34
	65.81	18.12	47.69
	52.23	18.12	34.11
	58.72	18.12	40.6
MEAN			40.483
HindLimb N-Day-1 (IHC-13-32)	70.72	26.46	44.26
	68.79	26.46	42.33
	72.81	26.46	46.35
	81.94	26.46	55.48
	73.67	26.46	47.21
	67.73	26.46	41.27
	71.2	26.46	44.74
	75.65	26.46	49.19
	69.68	26.46	43.22
	63.7	26.46	37.24
	82.45	26.46	55.99
	76.37	26.46	49.91
	80.44	26.46	53.98
	52.63	26.46	26.17
HindLimb N-Day-1 (IHC-13-34)	67.35	25.28	42.07
	71.94	25.28	46.66
	80.66	25.28	55.38
	63.47	25.28	38.19
	54.32	25.28	29.04
	60.95	25.28	35.67
	58.81	25.28	33.53
	71.28	25.28	46
	64.22	25.28	38.94
	67.33	25.28	42.05
	73.61	25.28	48.33
	75.56	25.28	50.28
MEAN			43.98
Hindlimb Hypoxia Day-1
HindLimb IH-Day-1 (IHC-11-30)	72.06	25.7	46.36
	74.2	25.7	48.5
	101.64	25.7	75.94
	71.13	25.7	45.43
	87.58	25.7	61.88
	82.96	25.7	57.26
	74.76	25.7	49.06
	78.31	25.7	52.61
	87.99	25.7	62.29
	73.22	25.7	47.52
	61.19	25.7	35.49
	79.57	25.7	53.87
	83.31	25.7	57.61
HindLimb IH-Day-1 (IHC-11-32)	76.44	26.47	49.97
	81.89	26.47	55.42
	72.58	26.47	46.11
	63.47	26.47	37
	83.76	26.47	57.29
	69.35	26.47	42.88
	74.43	26.47	47.96
	85.67	26.47	59.2
	75.24	26.47	48.77
	70.69	26.47	44.22
	99.89	26.47	73.42
	73.51	26.47	47.04
MEAN			52.124
HindLimb IH-Day-1 (IHC-12-33)	66.98	22.63	44.35
	61.4	22.63	38.77
	70.59	22.63	47.96
	56.71	22.63	34.08
	63.89	22.63	41.26
	53.34	22.63	30.71
	61.24	22.63	38.61
	68.43	22.63	45.8
	75.86	22.63	53.23
	53.88	22.63	31.25
	55.61	22.63	32.98
	63.83	22.63	41.2
	73.17	22.63	50.54
HindLimb IH-Day-1 (IHC-12-35)	60.63	22.91	37.72
	71.44	22.91	48.53
	56.12	22.91	33.21
	67.64	22.91	44.73
	63.83	22.91	40.92
	56.25	22.91	33.34
	53.63	22.91	30.72
	62.82	22.91	39.91
	70.45	22.91	47.54
	65.39	22.91	42.48
	59.66	22.91	36.75
	63.37	22.91	40.46
	72.45	22.91	49.54
	58.79	22.91	35.88
MEAN			40.4619
HindLimb IH-Day-1 (IHC-13-32)	73.59	24.9	48.69
	68.59	24.9	43.69
	81.64	24.9	56.74
	75.46	24.9	50.56
	66.5	24.9	41.6
	74.35	24.9	49.45
	72.69	24.9	47.79
	63.71	24.9	38.81
	71.94	24.9	47.04
	59.34	24.9	34.44
	62.52	24.9	37.62
	85.71	24.9	60.81
	80.36	24.9	55.46
HindLimb IH-Day-1 (IHC-13-34)	70.81	25.35	45.46
	58.49	25.35	33.14
	63.53	25.35	38.18
	53.01	25.35	27.66
	61.38	25.35	36.03
	68.43	25.35	43.08
	84.27	25.35	58.92
	76.24	25.35	50.89
	88.04	25.35	62.69
	72.62	25.35	47.27
	61.48	25.35	36.13
	73.25	25.35	47.9
	84.17	25.35	58.82
	61.29	25.35	35.94
MEAN			45.7337

## Sheet: Complete trkB data
trkB Complete data
Hindlimb
	Hindlimb Normoxia Day-1	HindLimb Hypoxia Day-1	Hindlimb Normoxia Day-7	Hindlimb Hypoxia Day-7
	44.85	52.12	41.93	77.47
	40.48	40.46	33.85	72.07
	43.98	45.73	35.03	80.61
Average	43.1033	46.1033	36.9367	76.7167
SD	2.31314	5.83896	4.36442	4.31955
SEM	1.33708	3.37512	2.52278	2.49685
Forelimb
	Forelimb Normoxia Day-1	Forelimb Hpoxia Day-1	Forelimb Normoxia Day-7	Forelimb Hypoxia Day-7
	39.88	46.89	40.93	70.68
	32.25	32.71	30.85	53.6
	47.91	55.66	40.55	67.59
Average	40.0133	45.0867	37.4433	63.9567
SD	7.83085	11.5808	5.71315	9.10123
SEM	4.5265	6.6941	3.3024	5.26083
